# Supplementary material for: Fibroblast Activation Protein-Targeting Minibody-IRDye700DX for Ablation of the Cancer-Associated Fibroblast with Photodynamic Therapy
Source: Cells. 2023 May 18;12(10):1420. doi: 10.3390/cells12101420 (PMC10217124; doi:10.3390/cells12101420)
Supplement: Supplementary file 1 [file cells-12-01420-s001.zip]

Archive with 1 entries (1 files):
- cells-2329614-supplementary.pdf
